# Supplementary material for: Predicting who responds to spinal manipulative therapy using a short-time frame methodology: Results from a 238-participant study
Source: PLoS One. 2020 Nov 24;15(11):e0242831. doi: 10.1371/journal.pone.0242831 (PMC7685475; doi:10.1371/journal.pone.0242831)
Supplement: S1 File — (XLSX) [file pone.0242831.s001.xlsx]

## Sheet: Desecription of data set
This is a data set for a study of predicting who responds to spinal manipulative therapy.
The protocol has been published Trials. 2018;19: 306.
Full text is available at https://doi.org/10.1186/s13063-018-2692-6
The data is provided by Dr. Greg Kawchuk, gkawchuk@ualberta.ca
Please contact Dr. Kawchuk if you plan to conduct analyses on these data for publication.

## Sheet: Description of variables
Variable name	Variable description	Note
id	Patient ID code
age	Age (years)
gender	Gender: 1= Male, 2=Female
height	Height (inches)
weight	Weight (pounds)
bmi	BMI
LBP_Symptom	The distal-most extent of symptoms in the past 72 hours: 1= Low back only, 2= Buttock(s), 3= Thigh(s) - above the knee, 4= Below the knee(s).
lbp_freq_6mo	How often has LBP been a problem over the past 6 months? 1= Every day or nearly every day, 2= At least half the days, 3= Less than half the days.
pain_duration	Total duration of low back pain	From onset of first episode of LBP
current_pain_duration	Duration of current episode of low back pain	From onset of current episode of LBP
Mean24hrLBP	Mean of current,worst, and best level of low back pain in past 24hrs.	Numeric Pain Rating
Prior_LBPhx	LBP episodes prior to this one: 1=No, 2= Yes
med_acet	Acetaminophen (Tylenol): 1=Not taking this medication, 2= Regularly for less than 3 months, 3=Regularly for the past 3 months or longer.	Which of the Following Medications are you taking for your Low Back Pain?
med_nsaid	Non-Steroidal Anti-Inflammatories (Advil, Aleve, etc.): 1=Not taking this medication, 2= Regularly for less than 3 months, 3=Regularly for the past 3 months or longer.
med_steroid	Steroids (prednisone): 1=Not taking this medication, 2= Regularly for less than 3 months, 3=Regularly for the past 3 months or longer.
med_opioid	Opioid (hydrocodone, oxycontin, etc.): 1=Not taking this medication, 2= Regularly for less than 3 months, 3=Regularly for the past 3 months or longer.
med_other	Other: 1=Not taking this medication, 2= Regularly for less than 3 months, 3=Regularly for the past 3 months or longer.
diabetes	1= I do not have this health condition, 2= I have had this condition in the past but not currently, 3= I am currently have or am receiving treatment for this condition.
high_blood_pressure	1= I do not have this health condition, 2= I have had this condition in the past but not currently, 3= I am currently have or am receiving treatment for this condition.
cancer	1= I do not have this health condition, 2= I have had this condition in the past but not currently, 3= I am currently have or am receiving treatment for this condition.
depression	1= I do not have this health condition, 2= I have had this condition in the past but not currently, 3= I am currently have or am receiving treatment for this condition.
anxiety	1= I do not have this health condition, 2= I have had this condition in the past but not currently, 3= I am currently have or am receiving treatment for this condition.
other_mental_health_condit	1= I do not have this health condition, 2= I have had this condition in the past but not currently, 3= I am currently have or am receiving treatment for this condition.
rheumatoid_arthritis	1= I do not have this health condition, 2= I have had this condition in the past but not currently, 3= I am currently have or am receiving treatment for this condition.
neck_or_upper_back_pain	1= I do not have this health condition, 2= I have had this condition in the past but not currently, 3= I am currently have or am receiving treatment for this condition.
substance_or_alcohol_abuse	1= I do not have this health condition, 2= I have had this condition in the past but not currently, 3= I am currently have or am receiving treatment for this condition.
smoking	1= I have never smoked cigarettes, 2= I used to smoke cigarettes but have quit, 3= I currently smoke cigarettes.
number_of_previous_treatments	Number of treatments/procedures that the patient has received for current episode of back pain including chiropractic, physiotherapy, injection, corset, opioid, massage, counseling, etc.
expect_meds	Patient expectation about medication: 1= Completely disagree, 2= Somewhat disagree, 3= Neutral, 4= Somewhat agree, 5= Completely agree.
expect_surgery	Patient expectation about surgery; 1= Completely disagree, 2= Somewhat disagree, 3= Neutral, 4= Somewhat agree, 5= Completely agree.
expect_rest	Patient expectation about rest: 1= Completely disagree, 2= Somewhat disagree, 3= Neutral, 4= Somewhat agree, 5= Completely agree.
expect_xrays	Patient expectation about X-rays: 1= Completely disagree, 2= Somewhat disagree, 3= Neutral, 4= Somewhat agree, 5= Completely agree.
expect_mri	Patient expectation about MRI: 1= Completely disagree, 2= Somewhat disagree, 3= Neutral, 4= Somewhat agree, 5= Completely agree.
expect_modalities	Patient expectation about modalities (heat, ice, electrical stimulation, etc.): 1= Completely disagree, 2= Somewhat disagree, 3= Neutral, 4= Somewhat agree, 5= Completely agree.
expect_traction	Patient expectation about traction: 1= Completely disagree, 2= Somewhat disagree, 3= Neutral, 4= Somewhat agree, 5= Completely agree.
expect_manip	Patient expectation about manipulation: 1= Completely disagree, 2= Somewhat disagree, 3= Neutral, 4= Somewhat agree, 5= Completely agree.
expect_massage	Patient expectation about massage: 1= Completely disagree, 2= Somewhat disagree, 3= Neutral, 4= Somewhat agree, 5= Completely agree.
expect_strengthening	Patient expectation about strengthening exercises: 1= Completely disagree, 2= Somewhat disagree, 3= Neutral, 4= Somewhat agree, 5= Completely agree.
expect_aerobic	Patient expectation about aerobic exercise: 1= Completely disagree, 2= Somewhat disagree, 3= Neutral, 4= Somewhat agree, 5= Completely agree.
expect_rom	Patient expectation about range of motion exercises: 1= Completely disagree, 2= Somewhat disagree, 3= Neutral, 4= Somewhat agree, 5= Completely agree.
rside_bend_degrees	Right side-bending	Physical examination: Range of motion
lside_bend_degrees	Left side-bending
flex_degrees	Total flexion
ext_degrees	Total extension
rhip_degrees	Right hip internal rotation
lhip_degrees	Left hip internal rotation
rside_bend_status	Right side-bending status change: 1= Centralized, 2= Status quo, 3= Peripheralized
lside_bend_status	Left side-bending status change: 1= Centralized, 2= Status quo, 3= Peripheralized
flex_status	Total flexion status change: 1= Centralized, 2= Status quo, 3= Peripheralized
ext_status	Total extension status change: 1= Centralized, 2= Status quo, 3= Peripheralized
r_slr_degrees	Right straight leg raise test	Physical examination: Additional Tests
l_slr_degrees	Left straight leg raise test
AdditionalTests_ROM	Aberrant movements during ROM: 1=Negative, 2=Positive
AdditionalTests_instability	Prone instability test: 1=Negative, 2=Positive
LiftL4l5ElBase	Multifidus Lift Test_ L4/L5_Baseline: 1= Normal, 2= Abnormal
LiftL5s1ElBase	Multifidus Lift Test_L5/S1_Baseline: 1= Normal, 2= Abnormal
LBP_tests_1	X-rays: 1=Unchecked, 2=Checked	Which of the following tests has the patient had for this episode of LBP?
LBP_tests_2	MRI: 1=Unchecked, 2=Checked
LBP_tests_3	CT scan: 1=Unchecked, 2=Checked
LBP_tests_777	Other imaging: 1=Unchecked, 2=Checked
LBP_tests_0	None: 1=Unchecked, 2=Checked
LBP_treatment_1	Chiropractic: 1=Unchecked, 2=Checked	Which of the following treatments/procedures has the patient received for this episode LBP?
LBP_treatment_2	Physical Therapy: 1=Unchecked, 2=Checked
LBP_treatment_3	Steroid Injections: 1=Unchecked, 2=Checked
LBP_treatment_4	Corset/Brace: 1=Unchecked, 2=Checked
LBP_treatment_5	Opioid Pain Medication: 1=Unchecked, 2=Checked
LBP_treatment_6	Massage Therapy: 1=Unchecked, 2=Checked
LBP_treatment_7	Cognitive Behavioral Therapy/Counseling: 1=Unchecked, 2=Checked
LBP_treatment_777	Other: 1=Unchecked, 2=Checked
LBP_treatment_9	None: 1=Unchecked, 2=Checked
L1_PainElBase	L1_Pain_Baseline: 1=No, 2= Yes	Physical examination: Pain assessment
L2_PainElBase	L2_Pain_Baseline: 1=No, 2= Yes
L3_PainElBase	L3_Pain_Baseline: 1=No, 2= Yes
L4_PainElBase	L4_Pain_Baseline: 1=No, 2= Yes
L5_PainElBase	L5_Pain_Baseline: 1=No, 2= Yes
FABQscElBase	Fear Avoidance Beliefs Questionnaire (FABQ)_Baseline
FABQWkElBase	FABQ_ Work subscale_Baseline
FABQPAElBase	FABQ_ Physical activity subscale_Baseline
SBTscoreElBase	The STarT Back Tool (SBT) score_Baseline: 1= Low risk, 2= Medium risk, 3= High risk
SBTallElBase	SBT_ Total score_Baseline
SBTpsychElBase	SBT psychological distress score_Baseline
UWPRSEscElBase	University of Washington pain-related self-efficacy_Baseline
UWCAPscElBase	University of Washington concerns about pain _ Baseline
ODIscBaseline	Oswestry disability index (ODI)_Baseline
ODIscWk1	ODI score_Week 1
Percent_Changes_in_ODI	Percent changes in ODI
Response_Status	Response status: 0=Non-responders, 1= Responders
L1MobilElBase	L1_Mobility assessment_Baseline: 1=Hypomobile, 2= Normal, 3=Hypermobile	Physical examination: Mobility assessment
L2MobilElBase	L2_Mobility assessment_Baseline
L3MobilElBase	L3_Mobility assessment_Baseline
L4MobilElBase	L4_Mobility assessment_Baseline
L5MobilElBase	L5_Mobility assessment_Baseline
preL5GstiffTx1	L5_ Global sttiffness_Pre-randomization treatment visit # 1	These values were normalized by weight.
preL4GstiffTx1	L4_ Global sttiffness_Pre-randomization treatment visit # 1
preL3GstiffTx1	L3_ Global sttiffness_Pre-randomization treatment visit # 1
preL2GstiffTx1	L2_ Global sttiffness_Pre-randomization treatment visit # 1
preL1GstiffTx1	L1_ Global sttiffness_Pre-randomization treatment visit # 1
preL5TstiffTx1	L5_ Terminal sttiffness_Pre-randomization treatment visit # 1
preL4TstiffTx1	L4_ Terminal sttiffness_Pre-randomization treatment visit # 1
preL3TstiffTx1	L3_ Terminal sttiffness_Pre-randomization treatment visit # 1
preL2TstiffTx1	L2_ Terminal sttiffness_Pre-randomization treatment visit # 1
preL1TstiffTx1	L1_ Terminal sttiffness_Pre-randomization treatment visit # 1
preL5LastLoadTx1	L5_ Last load_Pre-randomization treatment visit # 1
preL4LastLoadTx1	L4_ Last load_Pre-randomization treatment visit # 1
preL3LastLoadTx1	L3_ Last load_Pre-randomization treatment visit # 1
preL2LastLoadTx1	L2_ Last load_Pre-randomization treatment visit # 1
preL1LastLoadTx1	L1_ Last load_Pre-randomization treatment visit # 1
preL5DisplaceTx1	L5_ Displacement_Pre-randomization treatment visit # 1
preL4DisplaceTx1	L4_ Displacement_Pre-randomization treatment visit # 1
preL3DisplaceTx1	L3_ Displacement_Pre-randomization treatment visit # 1
preL2DisplaceTx1	L2_ Displacement_Pre-randomization treatment visit # 1
preL1DisplaceTx1	L1_ Displacement_Pre-randomization treatment visit # 1
prerestrL5s1AvTx1	Right_L5- S1_ Resting Average_Pre-randomization treatment visit # 1
prerestrL4l5AvTx1	Right_L4- L5_ Resting Average_Pre-randomization treatment visit # 1
precontrL5s1AvTx1	Right_L5- LS1_ Contracted Average_Pre-randomization treatment visit # 1
precontrL4l5AvTx1	Right_L4- L5_ Contracted Average_Pre-randomization treatment visit # 1
prerestlL5s1AvTx1	Left_L5- S1_ Resting Average_Pre-randomization treatment visit # 1
prerestlL4l5AvTx1	Left_L4- L5_ Resting Average_Pre-randomization treatment visit # 1
precontlL4l5AvTx1	Left_L4- L5_ Contracted Average_Pre-randomization treatment visit # 1
precontlL5s1AvTx1	Left_L5- S1_ Contracted Average_Pre-randomization treatment visit # 1

## Sheet: Data
id	age	gender	height	weight	bmi	LBP_Symptom	lbp_freq_6mo	pain-duration	current_pain_duration	Mean24hrLBP	Prior_LBPhx	med_acet	med_nsaid	med_steroid	med_opioid	med_other	diabetes	high_blood_pressure	cancer	depression	anxiety	other_mental_health_condit	rheumatoid_arthritis	neck_or_upper_back_pain	substance_or_alcohol_abuse	smoking	number_of_previous_treatments	expect_meds	expect_surgery	expect_rest	expect_xrays	expect_mri	expect_modalities	expect_traction	expect_manip	expect_massage	expect_strengthening	expect_aerobic	expect_rom	rside_bend_degrees	lside_bend_degrees	flex_degrees	ext_degrees	rhip_degrees	lhip_degrees	rside_bend_status	lside_bend_status	flex_status	ext_status
1	58	1	73	240	31.7	1	1	366	366	3	1	2	1	1	1	1	3	3	1	1	1	1	1	1	1	1	0	4	2	4	4	4	5	2	4	4	4	4	4	17	14	82	34	17	12	2	2	2	2
2	43	1	76	255	31	3	3	6217	7	5.66667	2	2	3	1	3	1	1	1	1	1	1	1	1	2	1	1	3	4	2	4	3	4	4	1	3	2	3	2	3	17	23	25	25	9	31	2	3	2	3
3	37	2	67	185	29	2	2	447	151	3	2	2	4	1	1	1	1	1	1	2	3	1	1	1	1	1	3	4	2	3	2	2	4	4	4	5	5	4	5	27	23	105	33	28	32	2	2	2	2
4	58	2	64	140	24	2	1	13960	446	2.66667	2	1	2	1	1	1	1	1	1	1	1	1	1	3	1	2	1	4	2	2	3	3	4	4	3	4	5	3	5	35	32	25	20	22	30	3	3	3	3
5	29	2	68	210	31.9	2	3	3653	12	4.33333	2	1	2	1	1	1	1	1	1	1	1	1	1	1	1	1	2	4	1	5	4	4	5	3	3	5	5	4	5	34	35	116	44	21	21	2	2	2	2
6	31	2	64	130	22.3	3	1	559	195	4	2	1	1	1	1	1	1	1	1	1	3	1	1	1	1	1	2	4	3	3	3	4	4	3	3	3	4	4	4	27	27	43	29	59	57	2	2	2	2
7	56	2	61	204	38.5	2	1	383	383	3.66667	1	2	2	1	1	1	1	3	1	1	3	1	1	1	1	1	1	3	2	3	3	3	5	1	1	3	5	3	5	17	17	124	12	24	27	2	2	2	2
8	40	1	71	182	25.4	1	1	8053	366	2.66667	2	1	3	1	1	1	1	3	1	1	1	1	1	1	1	1	4	4	3	4	4	4	5	3	4	4	5	3	5	29	28	112	28	7	9	2	2	2	2
9	40	2	68	172	26.1	1	1	1102	280	4.33333	2	1	4	1	2	1	1	1	1	1	1	1	1	1	1	1	1	4	4	5	5	5	5	4	5	5	5	3	5	31	35	134	10	23	15	2	2	2	2
10	35	2	68	165	25.1	1	1	326	326	3.66667	1	1	1	1	1	1	1	1	1	1	1	1	1	1	1	2	0	2	1	1	3	3	4	3	4	4	4	2	2	27	25	128	20	27	32	2	2	2	2
11	47	1	70	190	27.3	2	3	9131	30	4.33333	2	1	2	1	1	1	1	1	1	1	1	1	1	1	1	1	2	4	2	5	4	4	5	4	5	5	5	5	5	17	22	97	12	17	20	2	2	2	2
12	35	2	69	250	36.9	2	3	735	14	4.66667	2	2	2	1	1	1	1	1	1	1	1	1	1	1	1	1	1	4	2	4	2	2	4	2	3	4	4	3	4	34	35	95	30	25	24	2	2	2	2
13	28	2	63	170	30.1	2	1	1829	1829	7	1	4	4	1	1	4	1	1	1	3	3	1	1	1	1	1	1	4	4	4	4	4	4	4	4	4	4	4	4	25	27	88	35	37	35	2	2	2	2
14	52	2	64	135	23.2	2	3	1851	41	3.33333	2	2	3	1	1	1	1	1	1	1	1	1	1	1	1	1	2	2	1	4	1	1	4	3	4	4	5	3	5	27	27	122	37	25	35	2	2	2	3
15	43	1	68	200	30.4	2	1	581	581	2.33333	1	2	2	1	2	1	1	1	1	1	1	1	1	2	1	2	2	1	2	4	5	4	4	3	3	4	4	3	4	33	33	115	25	25	25	2	2	2	2
16	34	2	67	420	65.8	2	1	2937	15	8.33333	2	1	2	1	4	2	1	1	1	2	3	1	1	3	1	1	3	3	2	3	3	3	4	3	1	4	5	4	5	25	25	82	30	12	20	2	2	2	2
17	28	1	77	305	36.2	2	1	2455	14	3.66667	2	2	2	1	1	1	1	1	1	1	1	1	1	1	1	1	0	4	1	2	3	3	4	3	4	4	5	4	5	24	24	54	40	30	25	2	2	2	2
18	32	1	74	170	21.8	2	2	377	377	2.66667	1	2	2	1	1	1	1	1	1	1	1	1	1	1	1	1	1	3	3	3	3	3	3	3	3	2	4	3	4	28	33	105	25	38	35	2	2	2	2
19	21	1	73	170	22.4	1	1	2565	2565	6	1	1	1	1	1	1	1	1	1	2	3	1	1	3	1	3	2	2	2	4	2	2	4	3	4	4	4	4	4	40	40	111	38	35	24	2	2	2	2
20	20	2	62	165	30.2	1	1	3663	3663	4.33333	1	2	2	1	1	1	1	1	1	1	1	1	1	1	1	1	3	1	1	3	1	4	3	3	3	3	3	3	4	30	28	111	31	54	65	2	2	2	2
21	34	1	68	193	29.3	1	1	3287	3287	3	1	1	1	1	1	1	1	1	1	1	1	1	1	1	1	1	2	3	4	1	3	4	4	4	4	4	4	4	4	35	34	93	23	5	12	2	2	2	2
22	28	1	67	143	22.4	1	1	1103	68	3	2	1	1	1	1	1	1	1	1	1	1	1	1	1	1	1	3	4	3	4	2	2	4	5	5	5	5	4	4	50	43	57	40	37	37	2	2	2	2
23	29	1	73	290	38.3	2	2	2018	27	4	2	2	2	1	1	1	1	1	1	3	3	1	1	1	2	2	3	2	3	3	4	4	5	3	4	5	5	3	4	37	37	55	33	17	22	2	2	2	2
24	30	1	80	290	31.9	1	2	2938	2938	4.66667	1	4	4	1	1	1	1	1	1	3	3	3	1	1	1	2	1	4	3	4	3	3	5	3	5	4	5	5	5	26	35	112	42	12	16	2	2	2	2
25	36	1	71	205	28.6	2	3	2576	8	2.66667	2	1	1	1	1	1	1	1	1	1	1	1	1	1	1	1	0	2	2	4	3	5	4	2	4	4	5	2	5	40	40	89	38	39	39	2	2	2	2
26	31	2	62	178	32.6	2	1	6940	51	5.66667	2	2	2	1	2	1	1	1	1	3	3	1	1	3	1	1	3	4	2	4	1	1	4	4	4	4	4	1	4	34	33	76	30	27	33	2	2	2	2
27	41	2	60	137	26.8	3	1	8044	8044	6.33333	1	1	1	1	1	1	1	1	1	3	3	1	1	1	1	3	3	3	3	1	5	5	3	3	5	3	3	3	3	24	20	106	16	35	24	2	2	2	2
28	60	1	69	205	30.3	2	3	38	38	4.66667	1	1	3	1	1	3	1	3	1	1	1	1	3	1	1	1	1	2	3	1	3	3	2	1	4	4	3	2	4	35	35	88	17	43	35	2	2	2	2
29	52	2	64	150	25.7	2	3	41	41	5.33333	1	1	3	1	1	3	1	1	1	1	3	1	1	2	1	1	1	4	3	4	2	2	5	3	2	5	5	4	5	27	27	98	48	33	33	2	2	2	2
30	26	1	70	182	26.1	2	2	156	156	4.33333	1	1	4	1	1	1	1	1	1	3	3	3	1	3	1	1	1	4	1	3	4	3	4	4	5	4	5	3	5	30	30	90	22	25	35	2	2	2	2
31	48	2	67	185	29	1	1	96	96	4	1	2	2	1	1	1	1	3	1	1	3	1	1	3	1	2	2	4	1	5	5	3	5	3	4	5	5	5	5	27	27	122	17	25	22	2	2	2	2
32	26	2	64	224	38.4	3	1	2205	2205	6	1	2	1	2	1	1	1	1	1	3	3	1	1	3	1	1	3	2	3	5	3	3	5	3	5	5	5	5	5	30	26	92	19	30	45	2	2	2	2
33	32	2	56	149	33.4	2	1	0	0	3.66667	1	4	4	1	1	1	3	1	1	1	1	1	1	1	1	1	1	2	1	3	3	3	3	3	3	3	4	3	4	29	29	111	32	21	26	2	2	2	2
34	42	2	65	130	21.6	2	1	6602	6602	3.33333	1	4	1	1	1	1	1	1	1	1	1	1	1	3	1	1	1	4	1	1	1	1	3	3	3	5	5	5	5	28	28	123	15	30	40	1	2	2	2
35	39	2	61	155	29.3	2	1	365	365	2.66667	1	1	1	1	1	4	1	1	1	1	1	1	1	2	1	1	2	4	2	4	5	5	5	3	4	4	4	4	4	37	37	114	25	17	15	2	2	2	2
36	60	2	67	225	35.2	3	1	4045	86	4	2	2	3	1	1	1	1	1	1	3	1	1	1	2	1	1	0	1	1	1	1	1	4	1	4	4	5	2	5	25	20	85	20	25	34	2	2	2	2
37	31	1	70	165	23.7	2	2	703	19	3.66667	2	2	2	1	1	1	1	1	1	1	1	3	1	1	2	2	1	1	2	3	3	3	4	4	3	5	5	3	5	37	37	38	35	37	35	2	2	2	2
38	36	2	64.5	190	32.1	2	1	179	179	3	1	1	4	1	1	1	1	1	1	1	1	1	1	2	2	3	1	3	3	4	4	4	5	3	3	5	5	4	5	32	35	112	30	25	22	2	2	2	2
39	36	2	68	185	28.1	2	1	452	452	2.33333	1	4	4	1	1	1	1	1	1	1	1	1	3	1	1	1	1	4	2	4	3	3	4	4	4	4	4	4	4	38	38	118	33	48	45	2	2	2	2
40	44	2	63	290	51.4	3	1	3364	3364	5.33333	1	1	4	1	1	1	1	1	1	3	3	1	1	2	1	1	3	4	3	4	3	3	4	4	4	4	4	2	5	11	16	98	32	20	11	2	2	2	2
41	26	1	69	160	23.6	2	3	3323	62	2.33333	2	1	3	1	1	1	1	1	1	1	1	1	1	1	1	1	0	4	3	4	3	4	4	4	4	4	4	4	4	12	20	70	15	26	5	3	2	2	2
42	28	2	69	200	29.5	2	1	386	386	2.66667	1	2	2	1	1	1	1	1	1	1	1	1	1	3	1	1	2	2	1	3	3	3	4	3	3	3	4	3	4	38	38	133	45	25	25	2	2	2	2
43	52	1	71	155	21.6	1	2	309	309	3.33333	1	2	2	1	1	1	1	1	1	1	1	1	1	1	1	1	1	4	1	3	2	2	4	3	2	4	4	4	5	37	37	84	42	16	16	2	2	2	2
44	44	1	67	188	29.4	2	1	2582	25	6	1	1	4	1	1	3	1	3	1	1	2	1	1	2	1	2	3	4	4	4	3	3	5	5	4	5	5	5	5	25	35	108	30	33	20	2	2	2	2
45	33	2	64	155	26.6	2	3	16	16	1.66667	1	1	1	1	1	1	3	1	1	1	1	1	1	1	1	2	0	1	1	1	3	3	3	4	4	3	5	3	5	25	32	113	26	35	35	1	2	2	2
46	22	2	65	200	33.3	2	2	752	387	3.66667	2	1	1	1	1	1	1	1	1	3	3	3	1	3	1	1	0	4	3	3	2	2	3	4	4	4	4	4	4	44	44	133	30	33	27	2	2	2	2
47	34	2	64	115	19.7	1	1	27	27	2	1	3	3	1	1	1	1	1	1	1	3	1	1	1	1	1	1	4	1	3	1	4	4	4	4	4	4	4	4	23	24	107	37	35	33	2	2	2	2
48	21	2	64	150	25.7	3	1	368	368	4	1	1	2	1	1	1	1	1	1	1	1	1	1	1	1	1	2	4	2	4	1	4	4	3	4	4	5	5	5	39	36	109	40	44	60	2	2	2	2
49	44	2	65	205	34.1	2	1	99	99	5	1	3	4	1	1	1	1	3	1	3	1	1	1	2	1	1	2	3	1	2	1	1	4	3	4	4	5	5	5	25	25	92	12	38	38	2	2	2	3
50	33	1	70	170	24.4	2	3	2950	14	4.66667	2	1	1	1	1	1	1	1	1	1	1	1	1	1	1	1	2	5	2	3	3	4	5	5	4	5	5	4	5	25	25	63	20	40	40	2	2	2	2
51	31	1	72	150	20.3	1	1	4046	4046	6.33333	1	2	2	1	1	1	1	1	1	1	1	1	1	1	1	1	1	2	1	4	2	2	5	3	4	4	5	5	5	40	35	53	12	21	31	1	2	2	2
52	50	2	64	125	21.5	2	3	14	14	3.66667	1	2	2	1	1	1	1	1	1	1	2	1	1	2	1	1	0	2	1	5	3	3	5	5	5	5	5	5	5	8	15	123	30	35	40	1	2	2	2
53	24	2	69	160	23.6	2	1	1101	735	4	2	1	2	1	1	1	1	1	1	2	1	1	1	2	1	1	1	3	2	5	3	3	4	4	4	5	5	5	5	35	40	114	40	33	35	2	2	2	2
54	35	1	72	220	29.8	1	1	2203	2206	4	1	1	1	1	1	2	1	1	1	3	1	1	1	1	1	1	1	4	4	4	4	4	4	4	5	4	5	5	5	30	30	85	25	35	35	2	2	2	2
55	34	2	60	206	40.2	2	1	7320	15	9	2	2	1	1	2	1	1	1	2	2	3	1	1	1	1	3	1	4	2	4	3	3	4	3	4	3	4	3	4	24	24	52	8	18	25	2	2	2	2
56	23	2	64	300	51.5	2	1	2201	2201	4.66667	1	4	4	1	1	1	1	1	1	1	1	1	1	1	1	1	0	4	2	1	3	3	4	4	4	4	4	4	5	26	22	89	38	30	49	1	2	2	2
57	35	2	65	155	25.8	2	3	43	43	2.33333	1	2	1	1	1	1	1	1	1	1	2	1	1	1	1	3	0	1	1	2	1	1	3	1	4	4	4	3	4	30	24	105	25	25	25	2	2	2	2
58	31	2	64	201	34.5	2	3	15	15	4.66667	1	1	3	1	1	1	1	1	1	3	3	1	1	1	1	1	1	4	3	4	4	4	4	4	4	4	4	4	4	40	38	125	38	30	34	2	2	2	2
59	57	2	65	126	21	2	3	1096	41	5	2	1	3	1	3	1	1	1	1	3	3	1	1	2	1	2	2	4	1	4	3	2	4	1	3	4	4	2	4	37	37	94	40	47	47	2	2	2	2
60	22	1	70	175	25.1	3	3	17	17	5.66667	1	2	3	2	2	1	1	1	1	3	2	1	1	2	1	1	0	4	3	4	2	4	4	4	4	4	4	4	4	20	13	73	13	20	16	1	2	2	2
61	38	2	61	125	23.6	1	3	730	14	5	2	2	3	1	1	1	1	1	1	1	1	1	1	2	1	2	1	5	1	4	3	3	3	1	5	4	4	3	5	42	40	132	25	32	30	2	2	3	2
62	30	1	69	190	28.1	1	1	3654	3654	5.33333	1	4	4	2	1	1	1	1	1	1	1	1	1	1	1	1	3	3	2	3	3	3	4	4	4	4	5	5	4	29	33	85	18	12	12	2	2	2	2
63	36	1	68	140	21.3	1	1	2283	92	5	2	1	1	1	1	1	1	1	1	1	1	1	1	1	1	3	3	4	1	2	2	3	5	2	4	4	4	4	4	40	40	103	44	30	39	2	2	2	2
64	35	1	70	245	35.2	1	1	1826	1826	6.66667	1	2	4	1	1	1	1	1	1	3	3	3	1	1	1	1	3	4	4	2	1	1	4	3	4	3	4	2	4	31	32	93	26	34	26	2	2	2	2
65	19	2	68	190	28.9	1	3	2205	14	3.33333	2	1	2	1	1	3	1	1	1	3	3	1	1	3	1	1	1	4	2	4	3	3	4	4	4	5	5	5	5	42	40	112	40	45	45	2	2	2	2
66	46	1	73	295	38.9	2	3	48	48	2.66667	1	1	2	1	1	1	3	1	1	1	3	1	1	1	1	1	1	4	2	3	2	4	4	3	4	4	4	4	4	38	35	82	14	18	24	2	2	2	3
67	32	1	76	218	26.5	2	3	1850	11	3	2	1	2	1	1	1	1	1	1	2	3	1	1	2	1	1	3	4	2	5	4	4	4	4	4	4	4	4	4	23	26	62	23	13	17	2	2	3	2
68	20	2	66	130	21	1	3	1252	11	4	2	2	2	1	1	1	1	1	1	1	1	3	1	1	1	2	1	3	1	4	2	4	4	3	4	4	4	2	2	35	40	108	38	64	53	2	2	2	2
69	60	2	68	279	42.4	2	1	168	168	4.33333	1	2	2	1	1	1	1	1	1	1	1	1	1	2	1	1	1	3	3	3	3	3	4	4	4	4	5	4	5	35	40	110	42	30	25	2	2	2	2
70	36	2	72	260	35.3	3	1	9131	9131	5.33333	1	1	1	1	1	4	1	1	1	3	1	1	1	3	1	1	3	4	3	4	3	3	5	4	4	5	5	4	4	25	25	92	12	22	22	2	2	2	2
71	34	2	69	190	28.1	2	1	1837	1837	4.66667	1	2	2	1	1	1	1	1	1	3	3	3	1	1	1	1	1	2	3	4	3	3	4	4	4	5	5	4	5	30	25	110	17	39	35	2	2	2	2
72	25	2	64	154	26.4	2	3	63	63	4	1	1	2	1	1	1	1	1	1	2	3	1	1	3	1	2	0	3	3	4	3	3	4	4	4	4	5	4	4	35	34	120	30	54	40	2	2	2	2
73	23	2	62	121	22.1	1	1	541	541	2	1	1	1	1	1	3	1	1	1	3	3	1	1	1	1	1	0	4	2	3	3	3	4	3	4	4	4	4	4	35	35	130	33	32	30	2	2	2	2
74	36	1	67	130	20.4	2	1	4046	4046	3.66667	1	1	1	1	1	1	1	1	1	1	1	1	1	1	1	3	2	3	3	4	4	4	5	4	4	4	4	4	4	28	28	89	23	31	34	2	2	2	2
75	44	1	80	260	28.6	1	3	27	27	4.33333	1	1	4	1	1	1	1	1	1	3	3	1	1	1	1	1	1	4	1	3	2	2	5	3	4	4	5	5	5	28	28	80	35	42	40	2	2	2	2
76	30	2	71	230	32.1	1	1	5121	5121	3.66667	1	1	4	1	1	1	1	1	1	1	1	1	1	1	1	3	0	5	3	5	2	4	5	5	4	5	5	1	4	29	30	97	37	28	28	2	2	2	2
77	35	2	71	270	37.7	2	2	1329	1329	5	1	4	1	1	4	1	1	1	2	2	2	1	1	2	1	1	3	5	1	4	4	4	5	1	4	5	4	4	4	33	30	74	23	24	38	2	2	2	2
78	59	1	71	202	28.2	1	1	13539	9888	0.666667	2	1	1	1	1	1	1	3	1	1	1	1	1	1	1	1	3	4	3	3	2	2	5	3	2	5	5	5	5	27	22	114	22	34	23	2	2	2	2
79	31	1	74	205	26.3	2	1	1762	1762	7	1	2	2	1	1	1	1	1	1	1	1	1	1	1	1	1	1	3	4	3	3	3	4	4	5	5	5	5	5	21	25	89	22	24	28	2	2	2	2
80	26	1	74	255	32.7	2	2	2922	243	5.66667	2	2	2	1	1	1	1	1	1	1	1	1	1	1	1	1	1	3	2	2	3	4	4	3	4	4	4	4	4	24	26	82	37	30	25	2	2	2	2
81	57	2	64	137	23.5	1	1	5134	5134	3.33333	1	1	1	1	1	1	1	1	1	2	3	1	1	1	1	1	0	1	3	1	2	2	4	4	4	4	4	4	4	24	29	95	26	25	12	2	2	2	2
82	23	2	68	215	32.7	2	2	108	108	6	1	1	2	1	1	1	1	1	1	2	2	1	1	1	1	1	0	2	1	4	3	3	4	4	4	4	4	4	5	32	51	123	41	29	54	2	2	2	2
83	55	1	72	185	25.1	2	1	7312	21	3.66667	2	1	1	1	1	1	1	1	1	1	1	1	1	2	1	1	2	1	1	2	1	2	5	3	4	4	5	5	5	34	32	64	12	31	32	2	2	3	2
84	50	1	73	190	25.1	1	1	12794	12794	3	1	1	1	1	2	1	1	1	2	1	2	2	1	3	1	1	4	4	4	5	3	3	4	4	4	4	5	4	4	30	22	121	8	14	8	3	2	2	3
85	41	1	71	254	35.4	1	1	7678	7678	6	1	2	1	1	1	1	1	1	1	1	1	1	1	1	1	1	2	4	1	3	4	4	4	3	2	3	3	3	3	15	15	88	19	4	6	2	2	2	2
86	47	1	69	177	26.1	3	3	6220	6	6.33333	2	2	1	1	1	1	1	1	1	1	1	1	1	1	1	1	0	3	3	4	3	3	4	3	3	4	5	5	5	27	30	90	27	32	27	2	2	2	2
87	59	1	65	180	30	1	2	2192	30	4.33333	2	2	1	1	1	1	2	2	1	2	1	1	1	1	1	1	1	3	1	3	4	3	3	3	3	1	4	3	3	22	18	74	24	20	14	2	2	2	2
89	55	1	73	220	29	1	1	13536	13536	7	1	2	2	1	1	3	1	1	1	1	1	1	1	2	1	3	0	4	3	2	1	1	4	3	4	4	4	2	3	26	14	78	26	25	4	2	2	2	2
90	50	2	62	134	24.5	3	3	2192	27	6.33333	2	1	1	1	1	3	1	1	1	1	3	1	1	1	1	1	1	5	2	5	5	5	5	3	4	5	5	5	5	25	30	90	25	28	28	3	2	2	2
91	24	2	66	135	21.8	2	2	1556	92	6	2	1	2	1	1	1	1	1	1	1	1	1	1	1	1	1	3	3	1	3	3	3	5	3	4	4	5	3	5	35	35	125	15	30	25	2	2	2	2
92	47	1	71	200	27.9	1	1	1461	304	4.66667	2	2	2	1	1	1	1	1	1	1	1	1	1	1	1	2	2	2	3	4	3	3	4	4	4	4	4	2	4	27	34	67	17	15	17	2	2	2	2
93	28	2	66	225	36.3	1	1	1826	37	4.66667	2	2	4	1	1	1	1	1	1	1	1	2	1	2	1	2	1	3	1	4	2	2	4	4	4	4	4	4	4	30	35	95	24	30	24	2	2	2	2
94	49	2	70	160	23	3	1	7315	7315	4	1	1	1	1	1	1	1	1	1	1	1	1	1	1	1	1	2	3	3	4	3	3	4	3	4	4	4	4	4	24	25	109	40	35	22	2	2	2	2
95	47	2	66	146	23.6	2	1	743	729	3.33333	2	1	1	1	1	3	1	1	2	3	2	1	1	1	1	2	0	2	2	4	3	3	4	3	4	4	5	3	5	30	25	96	12	40	45	2	3	2	2
96	36	2	66	115	18.6	2	2	6209	13	4.33333	2	2	2	1	1	2	1	1	1	2	2	1	1	2	1	1	1	2	1	3	3	3	3	3	4	4	5	3	5	30	30	125	25	40	25	2	2	2	2
97	33	2	67	203	31.8	1	3	7	7	7.33333	1	1	3	1	1	3	1	1	1	1	1	1	1	1	1	2	0	3	3	4	3	3	4	3	2	4	4	3	4	25	25	80	20	35	35	2	2	2	2
98	24	2	65	200	33.3	2	3	8	8	5	1	1	1	1	1	1	3	1	1	1	1	1	1	1	1	1	0	1	5	1	1	1	1	5	1	1	1	1	1	35	35	85	35	45	42	3	3	2	2
99	43	1	71	174	24.3	2	1	732	24	5.33333	1	1	2	1	1	1	1	1	1	1	1	1	1	2	1	2	2	3	3	3	3	3	4	4	4	4	4	4	4	29	27	103	22	33	33	2	2	2	2
100	38	1	70	178	25.5	1	1	5481	5481	2.66667	1	1	3	1	1	1	1	2	1	2	3	1	1	3	1	3	5	4	1	1	1	3	4	4	3	5	4	5	5	36	36	131	42	5	23	2	2	2	2
101	19	2	68	233	35.4	1	2	1106	328	4.66667	2	2	2	1	1	1	1	1	1	3	3	1	1	2	1	1	2	1	3	1	3	3	2	3	2	2	4	4	4	33	30	118	37	25	25	2	2	2	2
102	25	2	65	210	34.9	1	1	3653	365	6.33333	2	4	2	1	3	1	1	1	1	1	1	1	1	3	1	2	3	4	3	4	4	4	4	4	4	5	5	5	5	24	18	76	42	16	24	2	2	2	2
103	31	2	66	190	30.7	3	1	679	202	4	2	1	2	1	1	1	1	1	1	2	3	1	1	3	1	1	1	3	1	4	4	3	4	3	4	5	5	5	5	33	37	123	45	17	13	2	2	2	2
104	50	2	63	165	29.2	1	3	102	102	7.66667	1	1	3	1	1	1	3	1	1	2	2	1	1	1	1	1	1	4	4	4	4	4	5	3	3	3	5	3	5	24	32	74	20	33	25	2	2	2	2
105	34	2	67	158	24.7	2	3	2	2	6.66667	1	1	2	1	3	3	1	1	1	1	1	1	1	1	1	1	2	5	3	4	4	4	5	4	4	5	5	3	5	25	24	124	8	42	44	2	2	2	3
106	51	2	62	154	28.2	2	1	5476	731	3	2	1	1	1	1	1	1	1	1	1	2	1	1	3	1	1	2	2	3	4	5	5	5	3	1	5	5	3	5	37	37	124	44	33	31	2	2	2	2
107	43	1	69	214	31.6	1	3	7304	13	3.33333	2	1	1	1	1	1	1	1	1	1	1	1	1	1	1	1	1	2	1	4	3	3	4	3	3	4	5	4	5	27	27	110	42	28	28	2	2	2	2
108	37	2	62	130	23.8	1	2	7967	22	3	2	4	4	1	2	1	1	1	1	2	2	1	1	3	1	2	4	2	1	2	3	3	5	1	5	5	5	1	5	42	43	135	73	50	46	2	2	2	2
109	45	1	74	215	27.6	1	1	7327	7327	1.66667	1	2	4	1	1	2	1	1	1	3	1	1	1	2	1	1	4	2	1	4	3	3	5	3	3	4	5	5	5	28	32	83	19	18	21	2	2	2	2
110	32	1	70	160	23	3	3	58	58	3.33333	1	1	2	1	1	1	1	1	1	1	1	1	1	1	1	1	0	3	1	4	3	3	4	3	3	4	5	4	5	25	35	95	40	25	30	2	2	2	2
111	28	2	65	130	21.6	1	3	2557	5	3.33333	2	1	2	1	1	1	1	1	1	1	1	1	1	3	1	1	1	4	1	2	2	2	5	4	4	5	5	4	5	38	38	118	47	55	55	2	2	2	2
112	60	1	70	260	37.3	1	1	838	196	3.66667	2	1	1	1	4	1	2	3	1	1	1	1	1	1	1	3	1	4	4	4	3	4	4	3	3	4	4	3	4	25	25	94	20	24	26	2	2	2	2
113	32	2	66	163	26.3	1	2	916	22	2.66667	2	1	1	1	1	1	1	1	1	3	3	1	1	1	1	1	2	4	2	4	3	3	4	4	5	5	5	5	5	15	17	55	14	35	35	2	2	2	2
114	42	1	75	250	31.2	2	2	8047	13	5.33333	2	1	3	1	1	1	1	1	1	1	1	1	1	1	1	1	1	4	1	3	3	3	4	4	4	4	5	4	5	19	8	111	18	35	41	2	2	2	2
115	28	1	73	200	26.4	1	1	1117	205	6	2	4	4	1	1	1	1	1	1	1	1	1	1	1	1	1	2	1	4	2	4	4	3	4	4	3	4	4	4	26	26	72	41	32	29	2	2	2	2
116	24	1	69	156	23	2	1	1461	33	3	2	2	4	1	1	1	1	1	1	1	1	1	1	1	1	1	2	2	2	2	5	5	4	3	3	1	3	2	1	32	34	90	15	14	25	2	2	2	2
117	37	1	73	235	31	1	1	1448	260	7.33333	2	1	2	1	1	1	1	1	1	1	1	1	1	1	1	1	0	4	3	4	4	4	4	4	4	4	4	4	4	42	46	98	22	55	59	2	2	2	2
118	59	2	60	98	19.1	3	1	10592	10592	6.33333	1	1	1	1	2	1	1	1	1	2	3	1	1	2	1	1	4	3	3	4	3	3	5	3	3	4	4	4	4	22	24	78	20	30	25	2	2	2	2
119	39	2	70	255	36.6	1	1	57	57	4	1	2	2	1	1	1	1	1	1	1	1	1	1	1	1	1	3	3	2	1	1	1	2	4	4	4	4	4	4	20	15	80	10	35	35	1	1	1	1
120	34	1	68	156	23.7	1	1	2605	2605	6	1	2	2	1	1	1	1	1	1	1	1	1	1	2	1	1	3	3	2	5	3	3	5	2	4	4	2	3	3	25	25	110	20	30	30	1	1	2	2
121	47	2	65.35	128	21.1	1	3	1748	0	3	2	1	1	1	1	1	1	1	1	1	1	1	1	3	1	1	4	3	3	4	3	3	5	5	5	5	4	4	4	16	18	110	14	30	30	2	2	2	2
122	23	2	65	145	24.1	3	2	80	61	3.33333	2	1	1	1	1	1	1	1	1	1	1	1	1	1	1	1	2	1	1	4	3	3	4	3	4	4	5	2	5	22	15	78	22	36	30	1	3	1	1
123	29	1	75	230	28.7	1	1	1328	181	3	2	1	1	1	1	1	1	1	1	1	1	1	1	2	1	1	2	3	4	4	4	3	4	3	4	4	4	4	4	8	10	55	15	16	18	2	2	2	2
124	44	1	73	175	23.1	4	2	762	675	6.66667	2	1	1	1	1	1	1	1	1	1	2	1	1	1	2	3	2	3	3	4	3	5	3	4	4	4	4	4	4	14	8	75	26	28	26	1	1	1	1
125	53	1	71	220	30.7	1	1	3368	35	5.66667	2	4	4	1	1	1	1	1	1	1	1	1	1	1	1	1	5	5	4	4	5	5	5	5	5	5	2	2	2	25	28	94	45	34	30	1	2	3	2
126	31	1	74	205	26.3	3	2	1106	72	5	2	2	1	1	1	1	1	1	1	1	1	1	1	3	1	1	1	2	1	1	1	4	4	3	4	4	5	4	5	27	22	85	22	30	40	2	2	2	2
127	48	2	67	117	18.3	1	1	12526	11065	2	2	1	1	1	1	1	1	1	1	1	1	1	1	3	1	1	4	1	1	4	1	1	5	5	5	4	5	4	5	20	20	120	20	40	40	1	1	1	1
128	34	1	72	199	27	1	1	5638	14	1.33333	2	2	2	1	1	1	1	1	1	1	1	1	1	3	1	1	4	3	2	5	4	3	3	4	4	5	4	4	5	18	26	94	22	30	34	2	2	2	2
129	48	2	65	124	20.6	2	1	4029	5	7.33333	2	1	1	1	1	2	1	1	1	1	2	1	1	2	1	1	4	4	4	5	4	4	4	4	4	4	4	4	4	25	30	110	35	30	25	2	2	2	2
130	40	2	63	112	19.8	2	1	804	196	3.66667	1	2	2	1	1	1	1	1	1	1	1	1	1	1	1	1	2	2	1	3	4	4	4	4	5	5	5	5	5	18	23	100	30	35	30	2	2	2	2
131	45	1	69	154	22.7	1	1	4401	0	6.66667	1	4	4	1	1	1	1	1	1	1	1	1	1	1	1	1	1	5	1	5	1	4	1	3	4	5	5	4	3	10	18	85	20	12	8	2	2	2	2
132	52	2	63	121	21.4	3	2	8345	28	6.33333	2	2	2	1	1	1	1	1	1	1	1	1	1	2	1	1	5	4	3	4	4	4	4	4	4	5	5	3	4	15	22	90	12	42	40	1	1	1	1
133	24	2	66	120	19.4	1	1	1883	14	5.66667	2	1	4	1	1	1	1	1	1	2	2	2	1	3	1	1	3	4	3	5	3	5	5	4	4	5	3	4	4	14	12	90	15	40	42	2	2	2	2
134	58	2	63	220	39	1	1	16596	162	6.66667	2	1	4	1	1	1	1	1	1	1	1	1	1	3	1	1	3	2	2	2	1	1	4	3	4	4	4	3	4	18	20	72	10	46	42	1	1	1	1
135	52	2	61	143	27	3	1	1758	1605	7.66667	2	4	1	1	1	1	1	3	1	1	1	1	1	1	1	1	2	3	4	4	5	5	5	4	5	5	5	4	4	12	17	85	20	15	25	2	2	2	2
136	59	2	66	142	22.9	1	2	13335	4	4.33333	2	1	1	1	1	1	1	3	2	3	3	1	1	1	1	3	0	3	1	5	3	3	5	3	4	4	5	1	5	9	7	110	30	26	30	2	2	2	2
137	58	2	62	150	27.4	1	1	10944	64	6	2	1	1	1	1	1	1	2	1	1	1	1	1	3	1	2	4	1	3	2	5	5	4	5	5	5	5	4	5	18	14	92	20	25	25	1	1	1	1
138	60	1	68	178	27.1	1	2	3653	43	3.33333	2	4	4	1	1	1	1	1	1	1	1	1	1	3	1	1	0	2	5	4	3	5	4	4	4	4	3	4	5	25	20	60	25	30	20	2	1	2	2
139	42	1	70	162	23.2	1	1	2746	2746	6.33333	1	1	2	1	1	1	1	1	1	2	2	1	1	2	1	3	5	3	3	4	4	4	4	4	4	4	4	4	4	20	35	80	20	30	30	1	2	1	1
140	53	2	64	246	42.2	4	1	3651	729	4.66667	2	2	2	2	1	1	3	3	1	1	1	1	1	1	1	3	5	3	3	5	5	5	4	4	4	4	4	4	4	45	45	125	30	43	50	2	2	2	2
141	55	2	63	150	26.6	1	2	12890	155	4	2	1	1	1	1	1	3	2	1	3	3	1	1	3	1	2	1	3	3	2	1	1	5	3	5	5	5	4	5	15	15	105	20	46	4	1	1	1	1
142	38	2	65	165	27.5	2	1	875	627	7	2	2	4	1	1	1	1	1	1	1	1	1	1	1	1	2	2	4	1	2	4	4	4	3	5	4	5	3	5	12	20	40	16	18	15	2	2	3	3
143	55	1	67	150	23.5	1	1	15365	113	5.33333	2	2	1	1	1	1	1	1	1	1	1	1	1	3	1	3	0	4	1	1	1	4	4	4	4	4	4	4	4	30	30	105	25	30	30	1	1	2	2
144	56	2	63	145	25.7	3	1	2586	133	6	2	4	1	1	1	1	1	1	1	3	3	1	1	3	1	3	4	2	1	2	2	2	4	4	1	5	5	1	5	38	34	93	29	35	35	2	2	2	2
145	21	2	67	120	18.8	4	1	365	105	4.33333	2	1	2	1	1	1	1	1	1	1	1	1	1	1	1	1	2	4	3	5	4	4	4	4	4	3	5	4	5	18	20	105	15	25	30	2	2	3	1
146	57	2	62	200	36.6	4	1	15706	1961	4.66667	2	2	1	1	1	1	1	1	1	3	1	1	3	3	1	1	1	4	2	5	5	5	5	2	5	5	5	5	5	25	25	95	25	25	23	2	2	2	1
147	31	1	73	140	18.5	1	1	374	0	5.66667	1	1	1	1	1	1	1	1	1	1	1	1	1	1	1	1	1	3	1	4	5	5	5	3	4	5	5	3	5	20	30	65	20	25	30	2	2	2	2
148	21	2	65	125	20.8	1	1	6007	569	3	2	1	2	1	1	3	1	1	1	3	1	3	1	1	1	2	5	2	4	3	2	2	5	4	5	2	4	3	4	57	57	115	43	55	50	2	2	2	2
149	20	1	68	162	24.6	2	1	211	211	6	1	2	2	1	1	1	1	1	1	1	1	1	1	1	1	1	1	4	3	2	4	3	4	5	4	4	5	5	5	34	38	95	15	25	25	2	2	2	2
150	25	2	64.2	150	25.6	2	1	3172	3172	5	1	1	4	1	1	4	1	1	1	1	1	1	1	1	1	1	4	4	2	4	4	3	4	3	4	4	4	4	4	16	17	98	25	22	22	2	2	3	3
151	24	2	63	120	21.3	1	1	100	100	5	1	1	2	1	1	2	1	1	1	1	1	1	1	2	1	1	1	3	1	1	1	1	5	5	4	5	5	5	5	18	25	112	18	38	38	1	1	1	1
152	37	2	71	158	22	4	1	3069	18	4.33333	2	4	4	2	4	4	1	1	1	3	2	1	1	1	1	1	7	4	4	4	1	4	4	4	4	3	3	2	4	30	30	45	20	45	45	2	2	3	1
153	40	2	65	120	20	2	1	6982	13	7	2	4	4	1	1	4	1	1	1	1	1	1	1	3	1	3	3	3	1	4	3	3	5	3	5	4	5	3	5	24	20	82	35	35	30	2	1	1	1
154	41	1	70	260	37.3	2	1	1726	66	6.33333	2	3	3	1	1	1	1	1	1	3	1	1	1	1	1	1	3	4	1	4	4	4	4	3	5	5	4	4	5	22	24	45	15	36	34	2	1	1	1
155	43	2	60	225	43.9	3	1	2233	2233	6.33333	1	1	1	1	1	1	1	1	1	1	1	1	1	1	1	1	4	2	3	2	4	4	4	3	3	4	4	4	4	30	30	110	25	40	40	1	2	1	1
156	55	2	63	250	44.3	2	1	13947	88	3	2	2	2	1	1	1	3	2	1	3	3	1	1	2	1	1	6	4	2	4	2	2	4	5	4	4	3	1	3	30	25	100	20	40	40	2	2	2	1
157	31	2	65	236	39.3	1	1	9425	136	6	2	1	1	1	1	4	1	1	1	1	2	1	1	2	1	2	5	2	1	4	3	3	4	3	4	4	4	4	4	24	28	94	28	45	42	2	2	2	1
158	32	2	64	170	29.2	4	2	7958	195	3.5	2	2	3	1	1	1	1	1	1	3	3	2	1	1	1	1	0	4	2	5	3	3	4	3	5	4	3	3	3	42	26	108	21	27	42	3	3	2	2
159	47	1	69	248	36.6	1	1	9442	1053	5	2	1	2	1	4	1	3	1	1	3	1	1	1	1	1	3	3	4	1	1	1	1	5	4	4	4	5	4	5	15	18	70	15	28	25	1	1	1	1
160	58	2	64	125	21.5	4	1	7408	769	5.66667	2	1	1	1	1	1	1	1	1	1	1	1	1	3	2	2	4	1	1	3	3	4	4	3	4	5	5	4	5	17	18	67	20	25	19	2	1	2	2
161	52	2	62	130	23.8	4	2	12405	2756	2	2	1	2	1	1	1	1	1	1	1	1	1	1	1	1	1	4	1	4	4	3	5	5	1	4	5	5	1	5	30	30	115	30	26	24	2	2	2	2
162	32	1	73	165	21.8	1	3	14	14	2.66667	1	1	2	1	1	1	1	1	1	1	1	1	1	1	1	1	0	4	3	3	3	3	3	3	3	5	5	4	4	40	45	100	30	65	65	2	2	2	2
163	46	2	64	170	29.2	2	1	837	472	6.33333	2	4	2	1	1	1	1	1	1	1	1	1	1	1	1	2	3	4	3	2	1	1	5	5	3	2	5	5	5	25	25	60	15	40	40	2	2	2	1
164	41	1	69	235	34.7	3	2	3934	6	0.666667	2	2	1	1	1	1	1	1	1	1	2	1	1	3	1	3	3	3	1	5	3	3	4	3	5	5	5	5	4	30	30	90	30	35	35	2	2	1	1
165	29	1	72	176	23.9	1	1	1977	851	4.66667	2	1	4	1	1	1	1	1	1	1	1	1	1	2	1	1	4	4	4	5	2	2	4	4	5	5	5	3	4	23	25	110	26	11	25	2	2	2	2
166	36	2	64	235	40.3	3	1	5346	5346	5.33333	1	2	2	1	1	1	1	1	1	3	3	3	1	1	1	3	2	4	1	4	4	4	5	4	4	4	4	3	3	40	40	110	40	40	40	1	1	1	1
167	35	2	63.5	195	34	3	1	6604	3652	4	2	1	2	1	2	1	1	1	1	1	3	1	1	1	1	1	4	4	3	4	2	2	4	2	3	4	5	5	5	15	20	110	20	30	30	2	3	2	3
168	21	1	66	145	23.4	1	1	2544	30	6	2	1	1	1	1	1	1	1	1	1	1	1	1	3	1	1	2	1	1	3	2	4	3	3	2	2	5	4	5	20	22	78	32	28	28	2	2	2	2
169	35	2	60	140	27.3	3	1	3972	30	5	2	3	3	1	1	1	1	1	1	2	2	1	1	3	1	1	2	4	1	4	3	3	5	3	5	5	5	5	5	20	14	94	15	40	30	1	2	2	2
170	37	2	64	185	31.8	1	1	1701	85	5	2	2	1	1	1	1	1	2	1	1	3	1	1	1	1	1	4	3	3	2	2	4	4	3	4	4	5	5	5	15	15	85	25	5	18	2	2	2	2
171	23	2	65	175	29.1	1	1	1786	210	5	2	3	1	1	4	4	1	1	1	2	2	1	1	1	1	2	5	4	4	4	3	3	4	3	3	5	5	4	4	18	15	90	15	33	30	1	1	1	1
172	45	2	63	225	39.9	3	1	6299	2388	5.66667	2	2	4	1	1	4	1	1	1	1	1	1	1	1	1	1	3	4	1	4	1	1	4	2	3	4	2	2	4	37	27	100	22	36	35	3	3	2	2
173	40	1	73	240	31.7	4	1	7147	66	6.33333	2	2	2	1	1	2	1	1	1	1	3	1	1	2	1	2	4	4	3	4	3	4	4	3	5	5	5	5	5	10	15	70	15	35	35	1	1	1	1
174	51	2	64	212	36.4	3	2	12442	28	6	2	2	3	1	1	1	3	1	1	3	3	1	1	2	1	3	1	3	1	3	4	4	3	4	5	5	5	5	5	5	15	65	20	34	25	1	1	2	3
175	54	2	66	175	28.2	2	1	10581	4052	5.66667	2	1	2	1	1	1	1	2	1	3	3	1	1	3	1	3	5	4	1	4	5	5	5	3	5	5	4	2	5	20	20	110	15	28	30	1	1	1	1
176	32	1	71	135	18.8	1	1	1883	96	3	2	1	2	1	1	1	1	1	1	1	2	1	1	1	1	1	0	1	3	5	4	4	4	4	5	5	5	5	5	25	22	94	18	35	30	2	2	2	2
177	57	2	63	170	30.1	3	1	11580	1390	4	2	4	4	1	1	4	1	3	1	2	1	1	1	3	1	2	4	2	3	2	2	4	4	4	3	4	5	1	5	15	15	75	15	30	35	1	1	3	1
178	35	2	69	160	23.6	2	1	2377	2377	7.33333	1	4	2	1	4	1	1	1	1	3	3	1	1	1	1	1	6	4	3	1	1	1	4	3	4	3	5	4	5	28	34	80	20	22	30	2	2	2	2
179	53	2	63	155	27.5	2	2	2798	575	5.33333	2	1	1	1	1	1	1	1	1	3	3	1	1	1	1	2	4	1	3	1	3	3	3	1	2	2	3	3	3	17	14	45	11	17	30	2	2	2	2
180	36	2	62	125	22.9	2	3	7305	912	3.66667	2	1	1	1	1	1	1	1	1	1	1	1	1	3	1	1	2	3	1	4	3	3	4	3	4	3	4	2	4	18	23	110	17	35	30	2	2	2	2
181	26	1	70	113	16.2	2	2	2762	17	4.66667	2	2	1	1	1	1	1	1	1	2	2	1	1	2	1	3	2	2	3	3	4	4	4	4	4	4	4	4	4	23	25	70	25	37	35	1	1	1	1
182	42	1	68	165	25.1	1	1	2462	30	2.33333	2	1	1	1	1	1	1	1	1	2	2	1	1	1	1	1	5	4	3	5	5	5	5	5	5	5	5	4	5	30	30	90	20	40	35	1	1	1	1
183	25	2	67	270	42.3	1	1	2313	237	5.66667	2	4	4	1	1	1	1	1	1	3	3	3	1	1	1	1	2	3	1	4	1	1	4	3	4	4	4	4	4	10	12	50	10	35	30	2	2	2	2
184	56	1	69	200	29.5	3	1	3158	3158	6	1	4	4	1	4	4	1	3	1	3	3	1	3	3	1	3	3	4	3	4	3	3	4	3	3	4	3	3	3	15	17	107	20	30	30	2	2	2	2
185	20	2	66.75	143.4	22.6	1	1	7326	1482	4.66667	2	2	2	1	1	1	1	1	1	3	3	3	1	3	1	2	1	4	2	1	4	4	4	3	4	4	4	4	5	25	23	90	47	13	30	2	2	2	2
186	32	1	71	196	27.3	2	1	2600	539	6.66667	2	1	1	1	1	1	1	1	1	3	3	1	1	3	1	2	3	1	1	3	5	5	5	5	5	5	5	5	5	27	27	115	22	49	38	2	2	2	2
187	54	2	65	190	31.6	2	1	11512	1956	7	2	2	2	1	1	1	1	1	1	3	3	1	1	1	1	2	4	3	2	1	2	3	4	3	3	2	4	2	4	11	15	105	23	40	35	2	2	2	2
188	50	2	67	175	27.4	1	3	2453	44	3	2	4	3	1	1	1	1	1	1	1	1	1	1	1	1	2	2	4	1	4	3	3	5	1	2	4	5	4	5	32	30	110	30	35	40	2	2	2	2
189	21	2	63	98	17.4	1	1	1841	1841	5.66667	1	1	2	1	1	1	1	1	1	2	2	1	1	3	1	1	3	2	2	4	4	4	4	5	5	5	5	5	5	30	30	120	25	45	45	1	1	3	1
190	22	2	69	250	36.9	1	2	3942	649	6.66667	2	2	2	1	1	3	1	1	1	3	3	3	1	3	1	1	3	4	4	1	2	4	2	3	3	2	3	3	3	16	18	90	30	35	38	2	2	2	2
191	45	2	70	155	22.2	1	1	11440	1194	2.66667	2	2	2	1	1	1	1	1	1	1	1	1	1	1	1	2	2	3	1	4	3	3	2	4	4	3	4	2	4	15	15	140	20	35	35	2	2	2	2
192	52	2	61	310	58.6	3	1	10591	363	3.66667	2	1	1	1	1	2	1	1	1	1	1	1	1	1	1	3	0	3	1	1	1	1	3	3	4	4	2	4	4	25	25	50	20	30	30	2	2	2	2
193	29	2	66	198	32	1	1	1835	7	5	2	4	2	1	1	4	1	1	1	2	2	1	1	3	1	3	0	4	2	4	4	4	3	4	4	4	4	4	4	12	18	90	25	27	29	2	2	2	2
194	40	2	64.5	167	28.2	4	1	3939	3939	2.66667	1	2	2	1	1	1	1	1	1	3	3	3	1	3	1	2	5	4	3	4	2	4	4	4	4	4	4	3	5	18	15	125	28	33	30	2	2	2	2
195	43	2	67	140	21.9	1	1	3811	3818	4	1	2	4	1	1	2	1	1	1	1	1	1	1	2	1	1	6	4	3	2	2	2	4	5	5	5	5	4	4	23	25	120	15	50	50	1	1	1	1
196	50	1	71	200	27.9	2	1	10957	1844	4.66667	2	1	1	1	1	1	1	1	1	1	1	1	1	3	1	2	4	3	3	1	3	3	3	3	4	4	4	3	4	21	28	110	15	30	20	2	2	2	2
197	34	1	76	250	30.4	2	3	6380	7	1	2	1	1	1	1	1	1	1	1	1	2	1	1	1	1	2	8	2	3	1	2	3	4	4	2	4	5	2	3	15	20	94	7	45	37	1	2	2	1
198	59	2	62	154	28.2	4	1	11083	221	6	2	4	4	1	1	1	1	3	1	3	1	1	1	1	1	2	0	2	3	1	1	1	1	1	1	1	4	1	4	13	23	60	22	30	30	3	2	1	1
199	33	1	68	165	25.1	3	3	3658	21	6.33333	2	2	1	1	1	1	1	1	1	1	1	1	1	3	1	2	0	3	3	4	5	5	5	5	5	5	5	5	5	30	18	90	40	65	58	1	1	2	2
200	23	1	73	210	27.7	1	1	796	796	7	1	4	1	1	1	1	1	1	1	2	2	3	1	1	2	2	5	4	1	5	4	4	4	4	5	5	5	5	5	25	25	60	25	40	40	1	1	1	1
201	39	1	70	172	24.7	2	1	1065	14	4.66667	2	2	2	1	1	1	1	1	1	1	1	1	1	3	1	1	0	2	3	1	2	3	4	5	5	5	5	2	5	15	20	70	5	35	50	2	2	2	2
202	38	2	66	245	39.5	2	1	1904	13	3	2	1	1	1	1	1	1	1	2	3	3	1	1	3	1	1	1	3	1	5	4	4	4	3	5	5	5	3	5	20	20	90	20	30	30	2	2	2	2
203	41	1	67	148	23.2	1	2	3675	0	5.66667	2	1	1	1	1	1	1	1	1	1	1	1	1	2	1	1	1	3	3	3	1	1	1	1	1	1	1	1	5	20	20	75	20	20	30	2	2	2	2
204	58	1	70	210	30.1	1	1	2749	2749	4	1	1	1	1	1	1	1	1	1	1	1	1	1	1	1	3	0	3	1	4	2	2	4	4	4	5	5	4	5	25	25	50	20	40	40	2	2	2	2
205	48	2	62.5	127.6	23	1	3	21	0	7	1	2	2	1	1	1	1	1	1	1	1	1	1	1	1	1	1	4	1	5	3	3	5	3	3	5	5	3	3	19	20	75	28	25	15	2	2	2	2
206	52	1	68	172	26.1	2	1	1428	103	3	2	1	2	1	1	1	1	1	1	1	1	1	1	1	1	1	2	2	1	2	3	4	5	4	4	4	5	4	4	25	25	60	20	30	30	3	2	2	1
207	48	1	67	220	34.5	2	2	11945	4	5	2	2	1	1	1	1	3	3	1	3	3	3	1	1	1	1	1	3	3	4	2	4	4	4	4	5	5	5	5	18	16	40	22	8	5	2	2	3	1
208	41	1	74	215	27.6	2	3	34	34	3.33333	1	1	3	1	2	1	1	1	1	1	1	1	1	1	1	1	3	1	1	2	1	3	2	4	4	3	4	2	3	28	36	60	15	28	32	2	2	2	1
209	24	2	68	300	45.6	1	1	1010	56	5.33333	2	2	2	1	1	1	1	1	1	2	2	1	1	1	1	2	0	2	3	4	3	3	4	3	4	4	4	4	4	26	28	108	36	84	78	2	2	2	2
210	55	1	75	178	22.2	1	1	7292	68	5	2	1	1	1	1	1	1	1	1	1	1	1	1	1	1	1	0	1	3	4	4	4	4	4	4	4	5	5	5	20	20	40	10	30	35	1	1	1	1
211	60	1	73	255	33.6	1	1	17108	122	5.33333	2	1	2	1	1	1	1	3	1	1	1	1	1	1	1	1	0	1	1	1	1	1	4	4	4	4	4	2	4	25	25	60	25	40	35	1	1	1	1
212	50	2	62.5	180	32.4	1	1	9877	9877	8	1	3	1	1	1	2	1	1	1	1	1	1	2	2	1	1	3	1	1	4	2	2	4	2	5	5	5	1	5	18	20	100	25	15	8	2	2	2	1
213	52	2	65	105	17.5	1	1	13143	221	6	2	1	1	1	1	1	1	1	1	1	1	1	1	2	1	2	2	2	1	5	3	2	5	5	5	5	5	5	5	22	28	120	20	40	40	1	2	1	1
214	58	2	70.5	171	24.2	1	1	230	0	7.33333	1	1	2	1	1	1	1	1	1	1	1	1	1	2	1	2	1	5	5	3	3	3	4	4	4	4	5	3	4	4	8	61	11	20	20	2	2	3	2
215	45	2	63	182	32.2	3	1	10366	1	7	2	1	3	1	3	1	1	1	1	1	1	1	1	1	1	3	2	1	1	4	3	2	4	1	3	4	3	3	3	10	10	25	5	13	18	3	3	3	1
216	21	2	68	165	25.1	1	2	686	10	3	2	2	2	1	1	1	1	1	1	2	2	1	1	3	1	3	3	2	3	3	3	3	5	3	3	4	4	4	4	20	15	110	10	35	50	3	3	3	3
217	56	1	69	192	28.4	3	1	896	17	8	2	4	1	1	1	1	1	1	1	2	2	1	1	3	1	1	1	4	3	5	3	4	5	4	4	5	5	3	5	15	10	50	10	20	30	2	2	2	2
218	52	1	72	196	26.6	1	3	1463	49	2.33333	2	2	1	1	1	1	1	1	1	1	1	1	1	1	1	2	0	2	1	4	3	3	4	4	4	4	4	4	4	20	23	75	22	30	20	2	2	2	2
219	59	2	64	114	19.6	2	1	791	791	3.33333	1	1	1	1	1	1	1	1	1	1	1	1	1	1	1	1	2	2	2	3	2	2	2	3	4	1	5	4	5	25	25	50	20	40	40	2	2	1	2
220	55	2	63	140	24.8	4	1	953	0	6.66667	2	2	1	1	1	1	1	1	1	1	1	1	1	3	1	2	2	4	3	4	4	4	4	3	3	5	4	4	4	15	10	95	5	35	35	3	3	2	1
221	49	2	60	134	26.2	3	1	5398	5398	5.66667	1	2	1	1	1	1	1	1	1	1	1	1	1	1	1	1	2	4	3	3	4	4	4	4	3	3	4	4	3	25	25	60	25	40	40	3	2	3	2
222	48	2	66	168	27.1	2	1	1855	14	4.33333	2	1	2	1	1	1	1	1	1	1	1	1	1	1	1	1	0	3	1	5	4	1	5	5	5	5	5	4	5	10	18	78	26	30	35	2	2	2	2
223	35	2	71	160	22.3	3	2	1827	0	2.66667	2	4	4	1	1	1	1	1	1	1	1	1	1	1	1	1	0	2	2	2	2	2	4	1	4	4	4	4	4	15	20	75	25	40	35	1	2	2	1
224	23	2	62	125	22.9	1	1	1308	23	3.33333	2	1	2	1	1	1	1	1	1	1	1	1	1	1	1	3	0	2	1	4	3	3	4	3	4	4	4	3	4	20	25	110	10	25	40	2	2	2	1
225	32	1	73	168	22.2	1	2	5338	6	2	2	4	1	1	4	1	1	1	1	1	1	1	1	1	1	1	2	4	5	1	1	1	4	3	1	4	2	2	2	25	15	90	10	40	40	2	2	2	2
226	45	1	71	185	25.8	1	1	11855	3	4.33333	2	1	2	1	2	1	1	1	1	1	1	1	1	1	1	3	6	4	4	3	3	3	4	4	4	4	4	2	4	15	10	30	3	40	20	3	3	1	1
227	57	2	64	150	25.7	1	3	6181	52	1.33333	2	1	1	1	1	2	1	1	1	1	1	1	1	3	1	1	2	5	1	4	1	4	4	4	4	4	4	4	4	20	18	92	14	50	30	2	2	2	2
228	55	2	68	150	22.8	2	1	6139	293	3.33333	2	2	1	1	1	1	1	1	1	1	1	1	1	3	1	2	3	1	3	2	3	3	4	4	4	4	4	4	4	22	20	130	30	40	40	2	2	2	2
229	55	1	68	165	25.1	3	1	12316	1	7.33333	2	2	2	1	1	1	1	1	1	1	1	1	1	2	1	2	6	2	3	4	1	1	4	4	4	5	5	4	4	20	15	110	20	20	25	2	3	2	2
230	51	2	66	175	28.2	1	1	1099	477	7	2	2	1	1	1	1	1	1	1	1	1	1	1	1	1	1	0	4	2	1	5	5	5	4	4	5	5	5	4	20	14	92	12	22	22	2	2	1	2
231	40	1	68	237	36	2	1	64	64	4	1	1	1	1	1	1	1	1	1	1	1	1	1	1	1	1	4	4	1	4	3	3	4	3	4	4	5	4	5	25	25	40	25	30	30	1	1	2	2
232	57	1	65	143	23.8	2	2	2512	1	3.66667	2	2	1	1	1	1	1	3	1	1	1	1	1	1	1	1	1	3	1	4	5	5	4	4	5	5	5	5	5	18	15	90	10	30	22	3	3	3	2
233	54	2	63	122	21.6	4	1	9158	363	7.33333	2	2	1	1	1	4	1	1	1	1	1	1	1	3	1	1	0	4	3	4	3	3	4	4	3	3	4	4	4	32	32	100	25	62	57	2	2	3	3
234	41	2	58	113	23.6	2	1	882	10	2	2	2	2	1	1	1	1	1	1	2	1	1	1	2	1	1	2	3	3	4	1	1	4	3	3	5	5	3	5	9	14	95	7	25	26	2	2	2	2
235	49	1	69	240	35.4	3	1	11001	14	6.33333	2	4	3	1	4	2	1	3	1	1	1	1	3	3	1	2	5	4	3	4	3	3	4	3	4	4	4	4	4	21	18	80	8	10	25	3	3	1	1
236	60	1	67	210	32.9	2	1	13475	14	7.33333	2	1	1	1	3	2	1	1	1	3	1	3	1	3	1	3	2	4	3	4	3	2	4	3	3	4	4	3	4	13	10	65	18	21	20	2	3	3	2
237	40	1	70	165	23.7	4	2	10066	921	6.33333	2	1	1	1	1	1	1	1	1	1	1	1	1	3	2	3	7	3	1	3	1	3	5	5	5	5	5	3	5	25	25	107	17	40	50	2	2	2	2
238	32	2	63	231	40.9	1	1	2566	8	1	2	4	1	1	1	1	1	1	1	1	1	1	1	3	1	1	0	3	1	4	3	4	4	3	4	5	5	5	4	30	17	91	51	17	20	2	2	2	2
239	42	2	70	220	31.6	2	3	10	10	4.33333	1	1	3	1	1	1	1	1	1	1	1	1	1	1	1	1	1	4	1	4	1	1	4	3	3	4	4	3	4	28	30	65	25	40	40	2	2	1	2
[truncated: 70 more columns]
